# Supplementary material for: Photosynthetic response and agronomic performance of maize intercropped with beans using different planting patterns and fertilizers under the ambient conditions of the Colombian Amazon
Source: PLoS One. 2025 Apr 30;20(4):e0322772. doi: 10.1371/journal.pone.0322772 (PMC12043140; doi:10.1371/journal.pone.0322772)
Supplement: S1 File — (XLSV) [file pone.0322772.s001.xlsx]

## Sheet: A PAR
Stage	Fertilizer	Crop	Amax	EEA	LSDA	AmaxDM	EEAD	LSDAD	Rd	EER	LSDR	LSP	EES	LSDS	LCP	EEC	LSDC	PAR	EEP	LSDP	LSA	EEL	LSDL
Tassel emergence (VT)	SIF	MCP	40.64	1.74	b	1267.16	54.2532	c	2.68	0.32	b	2015.14	39.83	e	84.9	8.49	d	0.75	0.06	a	31.18	0.46	d
Tassel emergence (VT)	SIF	ICP 1:1	40.33	1.12	b	1418	39.3792	b	3.68	0.2	b	2086.95	28.06	e	116.63	5.27	c	0.75	0.04	a	35.16	0.63	b
Tassel emergence (VT)	SIF	ICP 2:1	61.79	1.46	a	1995.2	47.1434	a	3.25	0.13	b	2984.98	24.88	b	102.72	3.41	d	0.5	0.02	c	32.29	0.31	c
Tassel emergence (VT)	SMB	MCP	54.66	6.2	a	1790.66	203.112	a	3.02	0.65	b	2667.81	129.89	c	95.97	17.36	d	0.56	0.1	b	32.76	0.34	c
Tassel emergence (VT)	SMB	ICP 1:1	53.04	4.3	a	1900.42	154.069	a	6.75	0.31	a	3659.15	82.71	a	269.72	9.65	a	0.44	0.05	c	35.83	0.5	b
Tassel emergence (VT)	SMB	ICP 2:1	22.55	1.35	c	837.507	50.139	d	2.79	0.18	b	2347.24	47.77	d	169.12	8.44	b	0.69	0.07	a	37.14	0.57	a
Grain milk (R3)	SIF	MCP	29.81	1.46	b	778.041	38.106	b	2.7	0.34	b	1641.44	44.03	c	91.37	9.35	c	0.95	0.09	a	26.1	0.23	b
Grain milk (R3)	SIF	ICP 1:1	56.15	9.24	a	1466.64	241.349	a	4.86	0.77	a	2794.09	258.68	a	149.49	18.07	b	0.56	0.13	a	26.12	0.32	b
Grain milk (R3)	SIF	ICP 2:1	49.6	7.04	a	1367.97	194.163	a	6.29	0.82	a	2442.81	191.49	a	179.39	17.79	a	0.67	0.14	a	27.58	0.81	a
Grain milk (R3)	SMB	MCP	33.55	2.03	a	793.457	48.0095	b	2.75	0.39	b	1824.72	51.47	b	93.02	10.67	c	0.85	0.09	a	23.65	0.2	d
Grain milk (R3)	SMB	ICP 1:1	39.87	4.49	a	979.207	110.274	a	5.1	0.5	a	2487.61	120.47	a	183.94	13.87	a	0.65	0.11	a	24.56	0.28	c
Grain milk (R3)	SMB	ICP 2:1	40.81	4.44	a	1124.32	122.322	a	5.36	0.8	a	1915.07	115.18	b	144.8	16.94	b	0.85	0.16	a	27.55	0.43	a

## Sheet: A Ci
Stage	Fertilizer	Crop	Vcmax	EEV	LSDV	Jmax	EEJ	LSDJ	Rd	EER	LSDR
Grain milk (R3)	NIF	MCP	14.37	3.5	d	71.25	3.5	b	-32.18	0.3	a
Grain milk (R3)	NIF	ICP 1:1	38.1	3.5	b	98.5	3.5	b	-20.9	0.3	e
Grain milk (R3)	NIF	ICP 1:2	88.6	3.9	a	121	3.5	a	-27.4	0.3	c
Grain milk (R3)	SMB	MCP	18.31	3.5	d	84.99	3.5	c	-25.83	0.3	d
Grain milk (R3)	SMB	ICP 1:1	19.5	3.5	d	86.2	3.5	c	-20.9	0.3	e
Grain milk (R3)	SMB	ICP 1:2	23.8	3.5	c	96.5	3.5	b	-30	0.3	b

## Sheet: SLA
Stage	Fertilizer	Crop	SLA	EEL	LSDL
Tassel emergence (VT)	Inorganic	Monocropping	31.18	0.46	d
Tassel emergence (VT)	Inorganic	Intercropping 1:1 pattern	35.16	0.63	b
Tassel emergence (VT)	Inorganic	Intercropping 2:1 pattern	32.29	0.31	c
Tassel emergence (VT)	Organic	Monocropping	32.76	0.34	c
Tassel emergence (VT)	Organic	Intercropping 1:1 pattern	35.83	0.5	b
Tassel emergence (VT)	Organic	Intercropping 2:1 pattern	37.14	0.57	a
Grain milk (R3)	Inorganic	Monocropping	26.1	0.23	b
Grain milk (R3)	Inorganic	Intercropping 1:1 pattern	26.12	0.32	b
Grain milk (R3)	Inorganic	Intercropping 2:1 pattern	27.58	0.81	a
Grain milk (R3)	Organic	Monocropping	23.65	0.2	d
Grain milk (R3)	Organic	Intercropping 1:1 pattern	24.56	0.28	c
Grain milk (R3)	Organic	Intercropping 2:1 pattern	27.55	0.43	a

## Sheet: GY
Fertilizer	Crop	Grain	EE	LSD
NIF	SMB	4943.18	200.11	a
NIF	ICP 1:1	3661.34	200.11	b
NIF	ICP 2:1	4744.26	200.11	a
SMB	SMB	4929.65	200.11	a
SMB	ICP 1:1	3453.94	200.11	b
SMB	ICP 2:1	5249.28	200.11	a
